# Supplementary material for: ﻿Description of a new species of Parens Fibiger, 2011 (Lepidoptera, Erebidae, Hypenodinae) from Korea
Source: Zookeys. 2024 Feb 28;1193:19–23. doi: 10.3897/zookeys.1193.113303 (PMC10918583; doi:10.3897/zookeys.1193.113303)
Supplement: XML Treatment for Parens [file zookeys.1193.113303-treatment1.xml]

<!DOCTYPE tp:taxon-treatment
  PUBLIC "-//TaxonX//DTD Taxonomic Treatment Publishing DTD v0 20100105//EN" "tax-treatment-NSO.dtd">
<tp:taxon-treatment xmlns:tp="http://www.plazi.org/taxpub"><tp:treatment-meta><kwd-group><label>Taxon classification</label><kwd>
                <named-content content-type="kingdom">Animalia</named-content>
              </kwd><kwd>
                <named-content content-type="order">Lepidoptera</named-content>
              </kwd><kwd>
                <named-content content-type="family">Erebidae</named-content>
              </kwd></kwd-group><mixed-citation publication-type="journal"><person-group><name><surname>Lee</surname><given-names>Ji-Young</given-names></name><name><surname>Byun</surname><given-names>Bong-Kyu</given-names></name></person-group><article-title>﻿Description of a new species of <italic><tp:taxon-name><tp:taxon-name-part taxon-name-part-type="genus" reg="Parens">Parens</tp:taxon-name-part></tp:taxon-name></italic> Fibiger, 2011 (<tp:taxon-name><tp:taxon-name-part taxon-name-part-type="order">Lepidoptera</tp:taxon-name-part></tp:taxon-name>, <tp:taxon-name><tp:taxon-name-part taxon-name-part-type="family">Erebidae</tp:taxon-name-part></tp:taxon-name>, <tp:taxon-name><tp:taxon-name-part taxon-name-part-type="subfamily">Hypenodinae</tp:taxon-name-part></tp:taxon-name>) from Korea</article-title><source>Zookeys</source><day>28</day><month>02</month><year>2024</year><volume>1193</volume><fpage>19</fpage><lpage>23</lpage><pub-id pub-id-type="doi">10.3897/zookeys.1193.113303</pub-id></mixed-citation></tp:treatment-meta><tp:nomenclature><label>﻿Genus</label><tp:taxon-name>
              <object-id xmlns:xlink="http://www.w3.org/1999/xlink" content-type="arpha" xlink:type="simple">4E106EC8-07DB-509B-9447-C4BEFC646999</object-id>
              <tp:taxon-name-part taxon-name-part-type="genus" reg="Parens">Parens</tp:taxon-name-part>
            </tp:taxon-name><tp:taxon-authority>Fibiger, 2011</tp:taxon-authority></tp:nomenclature><tp:treatment-sec sec-type="type species" id="SECID0E1GAC"><title>Type species.</title><p><italic><tp:taxon-name><tp:taxon-name-part taxon-name-part-type="genus" reg="Parens">Parens</tp:taxon-name-part><tp:taxon-name-part taxon-name-part-type="species" reg="paraocci">paraocci</tp:taxon-name-part></tp:taxon-name></italic> Fibiger, 2011.</p></tp:treatment-sec></tp:taxon-treatment>
