# Supplementary material for: ﻿Description of a new species of Parens Fibiger, 2011 (Lepidoptera, Erebidae, Hypenodinae) from Korea
Source: Zookeys. 2024 Feb 28;1193:19–23. doi: 10.3897/zookeys.1193.113303 (PMC10918583; doi:10.3897/zookeys.1193.113303)
Supplement: XML Treatment for Parens fibigerina [file zookeys.1193.113303-treatment2.xml]

<!DOCTYPE tp:taxon-treatment
  PUBLIC "-//TaxonX//DTD Taxonomic Treatment Publishing DTD v0 20100105//EN" "tax-treatment-NSO.dtd">
<tp:taxon-treatment xmlns:tp="http://www.plazi.org/taxpub"><tp:treatment-meta><kwd-group><label>Taxon classification</label><kwd>
                <named-content content-type="kingdom">Animalia</named-content>
              </kwd><kwd>
                <named-content content-type="order">Lepidoptera</named-content>
              </kwd><kwd>
                <named-content content-type="family">Erebidae</named-content>
              </kwd></kwd-group><mixed-citation publication-type="journal"><person-group><name><surname>Lee</surname><given-names>Ji-Young</given-names></name><name><surname>Byun</surname><given-names>Bong-Kyu</given-names></name></person-group><article-title>﻿Description of a new species of <italic><tp:taxon-name><tp:taxon-name-part taxon-name-part-type="genus" reg="Parens">Parens</tp:taxon-name-part></tp:taxon-name></italic> Fibiger, 2011 (<tp:taxon-name><tp:taxon-name-part taxon-name-part-type="order">Lepidoptera</tp:taxon-name-part></tp:taxon-name>, <tp:taxon-name><tp:taxon-name-part taxon-name-part-type="family">Erebidae</tp:taxon-name-part></tp:taxon-name>, <tp:taxon-name><tp:taxon-name-part taxon-name-part-type="subfamily">Hypenodinae</tp:taxon-name-part></tp:taxon-name>) from Korea</article-title><source>Zookeys</source><day>28</day><month>02</month><year>2024</year><volume>1193</volume><fpage>19</fpage><lpage>23</lpage><pub-id pub-id-type="doi">10.3897/zookeys.1193.113303</pub-id></mixed-citation></tp:treatment-meta><tp:nomenclature><label>﻿</label><tp:taxon-name>
              <object-id xmlns:xlink="http://www.w3.org/1999/xlink" content-type="arpha" xlink:type="simple">CF7A43A2-D7CF-567E-9FD0-7E8B0AB4B37D</object-id>
              <tp:taxon-name-part taxon-name-part-type="genus" reg="Parens">Parens</tp:taxon-name-part>
              <tp:taxon-name-part taxon-name-part-type="species" reg="fibigerina">fibigerina</tp:taxon-name-part>
              <object-id xmlns:xlink="http://www.w3.org/1999/xlink" content-type="zoobank" xlink:type="simple">https://zoobank.org/60C683F2-89B4-49D0-BBDA-FA1E8C3C1F84</object-id>
            </tp:taxon-name><tp:taxon-status xmlns:xlink="http://www.w3.org/1999/xlink" xlink:type="simple">sp. nov.</tp:taxon-status><xref ref-type="fig" rid="F1">Figs 1A</xref><xref ref-type="fig" rid="F2">, 2A, B</xref></tp:nomenclature><tp:treatment-sec sec-type="type material" id="SECID0EDLAC"><title>Type material.</title><p><bold><italic>Holotype</italic></bold> Female, Korea, Donghae-si, <abbrev xmlns:xlink="http://www.w3.org/1999/xlink" xlink:title="Gangwon-do" id="ABBRID0EOLAC" xlink:type="simple">GW</abbrev>, 12.viii.2021 (BK Byun), gen. slide no. HNUSEL-6442-coll. HNUSEL.</p></tp:treatment-sec><tp:treatment-sec sec-type="diagnosis" id="SECID0ESLAC"><title>Diagnosis.</title><p>This species is distinguished from <italic><tp:taxon-name><tp:taxon-name-part taxon-name-part-type="genus" reg="Parens">P.</tp:taxon-name-part><tp:taxon-name-part taxon-name-part-type="species" reg="occi">occi</tp:taxon-name-part></tp:taxon-name></italic> by the shape of the signum in the corpus bursae. In <italic><tp:taxon-name><tp:taxon-name-part taxon-name-part-type="genus" reg="Parens">P.</tp:taxon-name-part><tp:taxon-name-part taxon-name-part-type="species" reg="occi">occi</tp:taxon-name-part></tp:taxon-name></italic>, the cross-shaped signum in the corpus bursae, while <italic><tp:taxon-name><tp:taxon-name-part taxon-name-part-type="genus" reg="Parens">P.</tp:taxon-name-part><tp:taxon-name-part taxon-name-part-type="species" reg="fibigerina">fibigerina</tp:taxon-name-part></tp:taxon-name></italic> has a triangular signum. Additionally, the <italic><tp:taxon-name><tp:taxon-name-part taxon-name-part-type="genus" reg="Parens">P.</tp:taxon-name-part><tp:taxon-name-part taxon-name-part-type="species" reg="fibigerina">fibigerina</tp:taxon-name-part></tp:taxon-name></italic> has the forewing with a more rounded apex, a whitish-beige ground color, and a terminal margin covered with more blackish scales. The hindwing is grayish with mixed black scales. Also, the new species is distinguished from <italic><tp:taxon-name><tp:taxon-name-part taxon-name-part-type="genus" reg="Parens">P.</tp:taxon-name-part><tp:taxon-name-part taxon-name-part-type="species" reg="chekiangi">chekiangi</tp:taxon-name-part></tp:taxon-name></italic> Fibiger, 1911 by characters of the 8<sup>th</sup> abdominal segment and the shape of the signum. The new species has the 8<sup>th</sup> abdominal segment is 2/3 length of the posterior apophyses and is well sclerotized. The antrum is strongly sclerotized. The new species has a triangular signum in the corpus bursae, while in <italic><tp:taxon-name><tp:taxon-name-part taxon-name-part-type="genus" reg="Parens">P.</tp:taxon-name-part><tp:taxon-name-part taxon-name-part-type="species" reg="chekiangi">chekiangi</tp:taxon-name-part></tp:taxon-name></italic> has a cross-shaped signum.</p></tp:treatment-sec><tp:treatment-sec sec-type="description" id="SECID0E5NAC"><title>Description.</title><p>Adult (Fig. <xref ref-type="fig" rid="F1">1A</xref>). Wingspan 11 mm. Head bend down, black; antenna filiform, black; frons rounded; labial palps porrect. Thorax and abdomen with sparse scales, beige; A8–10 dark brown. Forewing ground color whitish beige, with black line from base to costal margin; base with half-round, blackish patch; apex rounded and with four yellowish blotches; antemedial and postmedial lines parallel, wavy, dark brown; spot reniform with whitish inner area and light brown outline. Hindwing ground color grayish brown, mixed black, and outline slightly curved to inner side with many cilia.</p><fig id="F1" position="float" orientation="portrait"><object-id xmlns:xlink="http://www.w3.org/1999/xlink" content-type="doi" xlink:type="simple">10.3897/zookeys.1193.113303.figure1</object-id><object-id xmlns:xlink="http://www.w3.org/1999/xlink" content-type="arpha" xlink:type="simple">0DE73B08-EF14-5188-B36D-C740638BAE4D</object-id><label>Figure 1.</label><caption><p>Adults of <italic><tp:taxon-name><tp:taxon-name-part taxon-name-part-type="genus" reg="Parens">Parens</tp:taxon-name-part></tp:taxon-name></italic><bold>A</bold><italic><tp:taxon-name><tp:taxon-name-part taxon-name-part-type="genus" reg="Parens">P.</tp:taxon-name-part><tp:taxon-name-part taxon-name-part-type="species" reg="fibigerina">fibigerina</tp:taxon-name-part></tp:taxon-name></italic> sp. nov. (gen. slide no. HNUSEL_6442) <bold>B</bold><italic><tp:taxon-name><tp:taxon-name-part taxon-name-part-type="genus" reg="Parens">P.</tp:taxon-name-part><tp:taxon-name-part taxon-name-part-type="species" reg="occi">occi</tp:taxon-name-part></tp:taxon-name></italic> (gen. slide no. HNUSEL_5931) Scale bars: 0.5 mm.</p></caption><graphic xmlns:xlink="http://www.w3.org/1999/xlink" xlink:href="zookeys-1193-019_article-113303__-g001.jpg" position="float" orientation="portrait" xlink:type="simple" id="oo_993947.jpg"><uri content-type="original_file" xlink:type="simple">https://binary.pensoft.net/fig/993947</uri></graphic></fig><p><bold><italic>Male genitalia</italic>.</bold> Unknown.</p><p><bold><italic>Female genitalia</italic></bold> (Fig. <xref ref-type="fig" rid="F2">2A, B</xref>). Papillae anales normal shape, rounded apex, with many short hairs, and well sclerotized. Posterior apophyses length equal to papillae anales ; anterior apophyses extremely short. Ostium bursae placed in the median of abdomen. Antrum short, strongly sclerotized. Ductus bursae long, almost straight, narrow, membranous, and dilated at junction to corpus bursae (ca twice as broad as main tube). Corpus bursae globular and membranous, with triangular signum positioned slightly to left. Signum strongly sclerotized at base; upper side rather weakly sclerotized.</p><fig id="F2" position="float" orientation="portrait"><object-id xmlns:xlink="http://www.w3.org/1999/xlink" content-type="doi" xlink:type="simple">10.3897/zookeys.1193.113303.figure2</object-id><object-id xmlns:xlink="http://www.w3.org/1999/xlink" content-type="arpha" xlink:type="simple">741BCAEA-0F1A-5740-A13E-0487F3D3AE56</object-id><label>Figure 2.</label><caption><p>Male and female genitalia of Korean <italic><tp:taxon-name><tp:taxon-name-part taxon-name-part-type="genus" reg="Parens">Parens</tp:taxon-name-part></tp:taxon-name></italic> species <bold>A</bold> ♀, <italic><tp:taxon-name><tp:taxon-name-part taxon-name-part-type="genus" reg="Parens">P.</tp:taxon-name-part><tp:taxon-name-part taxon-name-part-type="species" reg="fibigerina">fibigerina</tp:taxon-name-part></tp:taxon-name></italic> sp. nov., holotype (gen. slide no. HNUSEL_6442) <bold>B</bold> ditto, signum <bold>C</bold> ♂, <italic><tp:taxon-name><tp:taxon-name-part taxon-name-part-type="genus" reg="Parens">P.</tp:taxon-name-part><tp:taxon-name-part taxon-name-part-type="species" reg="occi">occi</tp:taxon-name-part></tp:taxon-name></italic> (gen. slide no. HNUSEL_5931, 5937) <bold>D</bold> ♀, <italic><tp:taxon-name><tp:taxon-name-part taxon-name-part-type="genus" reg="Parens">P.</tp:taxon-name-part><tp:taxon-name-part taxon-name-part-type="species" reg="occi">occi</tp:taxon-name-part></tp:taxon-name></italic> (gen. slide no. HNUSEL_6958) <bold>E</bold> ditto, signum. Scale bars: 0.1 mm.</p></caption><graphic xmlns:xlink="http://www.w3.org/1999/xlink" xlink:href="zookeys-1193-019_article-113303__-g002.jpg" position="float" orientation="portrait" xlink:type="simple" id="oo_993948.jpg"><uri content-type="original_file" xlink:type="simple">https://binary.pensoft.net/fig/993948</uri></graphic></fig></tp:treatment-sec><tp:treatment-sec sec-type="distribution" id="SECID0EICAE"><title>Distribution.</title><p>Korea (endemic).</p></tp:treatment-sec><tp:treatment-sec sec-type="etymology" id="SECID0ENCAE"><title>Etymology.</title><p>This new species is dedicated to the memory of Michael Fibiger, a Danish entomologist, who was a renowned researcher of the tribe <tp:taxon-name><tp:taxon-name-part taxon-name-part-type="tribe">Micronoctuini</tp:taxon-name-part></tp:taxon-name>.</p></tp:treatment-sec></tp:taxon-treatment>
