# Supplementary material for: ﻿Description of a new species of Parens Fibiger, 2011 (Lepidoptera, Erebidae, Hypenodinae) from Korea
Source: Zookeys. 2024 Feb 28;1193:19–23. doi: 10.3897/zookeys.1193.113303 (PMC10918583; doi:10.3897/zookeys.1193.113303)
Supplement: XML Treatment for Parens occi [file zookeys.1193.113303-treatment3.xml]

<!DOCTYPE tp:taxon-treatment
  PUBLIC "-//TaxonX//DTD Taxonomic Treatment Publishing DTD v0 20100105//EN" "tax-treatment-NSO.dtd">
<tp:taxon-treatment xmlns:tp="http://www.plazi.org/taxpub"><tp:treatment-meta><kwd-group><label>Taxon classification</label><kwd>
                <named-content content-type="kingdom">Animalia</named-content>
              </kwd><kwd>
                <named-content content-type="order">Lepidoptera</named-content>
              </kwd><kwd>
                <named-content content-type="family">Erebidae</named-content>
              </kwd></kwd-group><mixed-citation publication-type="journal"><person-group><name><surname>Lee</surname><given-names>Ji-Young</given-names></name><name><surname>Byun</surname><given-names>Bong-Kyu</given-names></name></person-group><article-title>﻿Description of a new species of <italic><tp:taxon-name><tp:taxon-name-part taxon-name-part-type="genus" reg="Parens">Parens</tp:taxon-name-part></tp:taxon-name></italic> Fibiger, 2011 (<tp:taxon-name><tp:taxon-name-part taxon-name-part-type="order">Lepidoptera</tp:taxon-name-part></tp:taxon-name>, <tp:taxon-name><tp:taxon-name-part taxon-name-part-type="family">Erebidae</tp:taxon-name-part></tp:taxon-name>, <tp:taxon-name><tp:taxon-name-part taxon-name-part-type="subfamily">Hypenodinae</tp:taxon-name-part></tp:taxon-name>) from Korea</article-title><source>Zookeys</source><day>28</day><month>02</month><year>2024</year><volume>1193</volume><fpage>19</fpage><lpage>23</lpage><pub-id pub-id-type="doi">10.3897/zookeys.1193.113303</pub-id></mixed-citation></tp:treatment-meta><tp:nomenclature><label>﻿</label><tp:taxon-name>
              <object-id xmlns:xlink="http://www.w3.org/1999/xlink" content-type="arpha" xlink:type="simple">ADBD103F-E121-54F6-8365-1F9B70D2669A</object-id>
              <tp:taxon-name-part taxon-name-part-type="genus" reg="Parens">Parens</tp:taxon-name-part>
              <tp:taxon-name-part taxon-name-part-type="species" reg="occi">occi</tp:taxon-name-part>
            </tp:taxon-name><tp:taxon-authority>(Fibiger &amp; Kononenko, 2008)</tp:taxon-authority><xref ref-type="fig" rid="F1">Figs 1B</xref><xref ref-type="fig" rid="F2">, 2C–E</xref><tp:nomenclature-citation-list><tp:nomenclature-citation><tp:taxon-name>
                  <tp:taxon-name-part taxon-name-part-type="genus" reg="Micronoctua">Micronoctua</tp:taxon-name-part>
                  <tp:taxon-name-part taxon-name-part-type="species" reg="occi">occi</tp:taxon-name-part>
                </tp:taxon-name><comment>Fibiger &amp; Kononenko, 2008: 52. <abbrev xmlns:xlink="http://www.w3.org/1999/xlink" xlink:title="type locality" id="ABBRID0ETEAE" xlink:type="simple">TL</abbrev>: Russia, Primorye territory, Gornotaezhnoe.</comment></tp:nomenclature-citation><tp:nomenclature-citation><tp:taxon-name>
                  <tp:taxon-name-part taxon-name-part-type="genus" reg="Micronoctua">Micronoctua</tp:taxon-name-part>
                </tp:taxon-name><comment>sp.: <xref ref-type="bibr" rid="B5">Kononenko and Han 2007</xref>: 29.</comment></tp:nomenclature-citation><tp:nomenclature-citation><tp:taxon-name>
                  <tp:taxon-name-part taxon-name-part-type="genus" reg="Parens">Parens</tp:taxon-name-part>
                  <tp:taxon-name-part taxon-name-part-type="species" reg="occi">occi</tp:taxon-name-part>
                </tp:taxon-name><comment>: <xref ref-type="bibr" rid="B1">Fibiger 2011</xref>: 19.</comment></tp:nomenclature-citation><tp:nomenclature-citation><tp:taxon-name>
                  <tp:taxon-name-part taxon-name-part-type="genus" reg="Parens">Parens</tp:taxon-name-part>
                  <tp:taxon-name-part taxon-name-part-type="species" reg="occi">occi</tp:taxon-name-part>
                </tp:taxon-name><comment>: <xref ref-type="bibr" rid="B6">Lee and Byun 2022</xref>: 612.</comment></tp:nomenclature-citation></tp:nomenclature-citation-list></tp:nomenclature><tp:treatment-sec sec-type="description" id="SECID0EHGAE"><title>Description.</title><p><bold>Adult (Fig. <xref ref-type="fig" rid="F1">1B</xref>).</bold> Wingspan 10–12 mm. See <xref ref-type="bibr" rid="B6">Lee and Byun (2022)</xref>.</p><p><bold><italic>Male genitalia</italic></bold> (Fig. <xref ref-type="fig" rid="F2">2C</xref>). See <xref ref-type="bibr" rid="B6">Lee and Byun (2022)</xref>.</p><p><bold><italic>Female genitalia</italic></bold> (Fig. <xref ref-type="fig" rid="F2">2D, E</xref>). See <xref ref-type="bibr" rid="B6">Lee and Byun (2022)</xref>.</p></tp:treatment-sec><tp:treatment-sec sec-type="material" id="SECID0EWHAE"><title>Materials examined.</title><p>[<abbrev xmlns:xlink="http://www.w3.org/1999/xlink" xlink:title="Gyeonggi-do" id="ABBRID0E3HAE" xlink:type="simple">GG</abbrev>] 1♂, Mt. Bongmisan, 03.xi.2008 (BW Lee, SY Park, DH Kwon), genitalia slide no. HNUSEL-5936-coll. KNAE; [<abbrev xmlns:xlink="http://www.w3.org/1999/xlink" xlink:title="Gangwon-do" id="ABBRID0EAIAE" xlink:type="simple">GW</abbrev>] 1♂, Girin-myeon, 27.vi.2013 (BK Byun), genitalia slide no. HNUSEL-5931-coll. HNUSEL; 1♂, Yeongwol-gun, 26.viii.2021 (BK Byun), genitalia slide no. HNUSEL-6438-coll. HNUSEL; [<abbrev xmlns:xlink="http://www.w3.org/1999/xlink" xlink:title="Chungcheongbuk-do" id="ABBRID0EEIAE" xlink:type="simple">CB</abbrev>] 2♂, Boeun-gun, 17.ix.2021 (BK Byun), genitalia slide no. HNUSEL-6309-coll. HNUSEL; Chungju-si, 10.vii.2020 (BK Byun), genitalia slide no. HNUSEL-6437-coll. HNUSEL; [<abbrev xmlns:xlink="http://www.w3.org/1999/xlink" xlink:title="Daejeon" id="ABBRID0EIIAE" xlink:type="simple">DJ</abbrev>] 1♀, Masan-dong, 9.viii.2022 (BK Byun), genitalia slide no. HNUSEL-6958-coll. HNUSEL; [<abbrev xmlns:xlink="http://www.w3.org/1999/xlink" xlink:title="Jeollanam-do" id="ABBRID0EMIAE" xlink:type="simple">JN</abbrev>] 3♂, Isl. Jindo, 4.vi.2022 (BK Byun), genitalia slide no. HNUSEL-6763, 6913, 6914-coll. HNUSEL; [<abbrev xmlns:xlink="http://www.w3.org/1999/xlink" xlink:title="Jeju-do" id="ABBRID0EQIAE" xlink:type="simple">JJ</abbrev>] 1♂, Sanghyo-dong, 01.viii.2018 (BK Byun), genitalia slide no. HNUSEL-5937-coll. HNUSEL.</p></tp:treatment-sec><tp:treatment-sec sec-type="distribution" id="SECID0EUIAE"><title>Distribution.</title><p>Korea, China, Japan, Russia (Russian Far East).</p></tp:treatment-sec><tp:treatment-sec sec-type="remarks" id="SECID0EZIAE"><title>Remarks.</title><p>This species was reported first time from Korea by <xref ref-type="bibr" rid="B5">Kononenko and Han (2007)</xref>.</p></tp:treatment-sec><tp:treatment-sec><!--Section generated to contain objects referenced in tp:taxon-treatment.--><fig id="F1" position="float" orientation="portrait"><object-id xmlns:xlink="http://www.w3.org/1999/xlink" content-type="doi" xlink:type="simple">10.3897/zookeys.1193.113303.figure1</object-id><object-id xmlns:xlink="http://www.w3.org/1999/xlink" content-type="arpha" xlink:type="simple">0DE73B08-EF14-5188-B36D-C740638BAE4D</object-id><label>Figure 1.</label><caption><p>Adults of <italic><tp:taxon-name><tp:taxon-name-part taxon-name-part-type="genus" reg="Parens">Parens</tp:taxon-name-part></tp:taxon-name></italic><bold>A</bold><italic><tp:taxon-name><tp:taxon-name-part taxon-name-part-type="genus" reg="Parens">P.</tp:taxon-name-part><tp:taxon-name-part taxon-name-part-type="species" reg="fibigerina">fibigerina</tp:taxon-name-part></tp:taxon-name></italic> sp. nov. (gen. slide no. HNUSEL_6442) <bold>B</bold><italic><tp:taxon-name><tp:taxon-name-part taxon-name-part-type="genus" reg="Parens">P.</tp:taxon-name-part><tp:taxon-name-part taxon-name-part-type="species" reg="occi">occi</tp:taxon-name-part></tp:taxon-name></italic> (gen. slide no. HNUSEL_5931) Scale bars: 0.5 mm.</p></caption><graphic xmlns:xlink="http://www.w3.org/1999/xlink" xlink:href="zookeys-1193-019_article-113303__-g001.jpg" position="float" orientation="portrait" xlink:type="simple" id="oo_993947.jpg"><uri content-type="original_file" xlink:type="simple">https://binary.pensoft.net/fig/993947</uri></graphic></fig><fig id="F2" position="float" orientation="portrait"><object-id xmlns:xlink="http://www.w3.org/1999/xlink" content-type="doi" xlink:type="simple">10.3897/zookeys.1193.113303.figure2</object-id><object-id xmlns:xlink="http://www.w3.org/1999/xlink" content-type="arpha" xlink:type="simple">741BCAEA-0F1A-5740-A13E-0487F3D3AE56</object-id><label>Figure 2.</label><caption><p>Male and female genitalia of Korean <italic><tp:taxon-name><tp:taxon-name-part taxon-name-part-type="genus" reg="Parens">Parens</tp:taxon-name-part></tp:taxon-name></italic> species <bold>A</bold> ♀, <italic><tp:taxon-name><tp:taxon-name-part taxon-name-part-type="genus" reg="Parens">P.</tp:taxon-name-part><tp:taxon-name-part taxon-name-part-type="species" reg="fibigerina">fibigerina</tp:taxon-name-part></tp:taxon-name></italic> sp. nov., holotype (gen. slide no. HNUSEL_6442) <bold>B</bold> ditto, signum <bold>C</bold> ♂, <italic><tp:taxon-name><tp:taxon-name-part taxon-name-part-type="genus" reg="Parens">P.</tp:taxon-name-part><tp:taxon-name-part taxon-name-part-type="species" reg="occi">occi</tp:taxon-name-part></tp:taxon-name></italic> (gen. slide no. HNUSEL_5931, 5937) <bold>D</bold> ♀, <italic><tp:taxon-name><tp:taxon-name-part taxon-name-part-type="genus" reg="Parens">P.</tp:taxon-name-part><tp:taxon-name-part taxon-name-part-type="species" reg="occi">occi</tp:taxon-name-part></tp:taxon-name></italic> (gen. slide no. HNUSEL_6958) <bold>E</bold> ditto, signum. Scale bars: 0.1 mm.</p></caption><graphic xmlns:xlink="http://www.w3.org/1999/xlink" xlink:href="zookeys-1193-019_article-113303__-g002.jpg" position="float" orientation="portrait" xlink:type="simple" id="oo_993948.jpg"><uri content-type="original_file" xlink:type="simple">https://binary.pensoft.net/fig/993948</uri></graphic></fig></tp:treatment-sec><ref-list><ref id="B5"><mixed-citation xmlns:xlink="http://www.w3.org/1999/xlink" xlink:type="simple"><person-group><name name-style="western"><surname>Kononenko</surname><given-names>VS</given-names></name><name name-style="western"><surname>Han</surname><given-names>HL</given-names></name></person-group> (<year>2007</year>) <source>Atlas genitalia of the <tp:taxon-name><tp:taxon-name-part taxon-name-part-type="family">Noctuidae</tp:taxon-name-part></tp:taxon-name> in Korea (<tp:taxon-name><tp:taxon-name-part taxon-name-part-type="order">Lepidoptera</tp:taxon-name-part></tp:taxon-name>). In: Park KT (Ed.) Insects of Korea Series 11.</source><publisher-name>Korea National Arboretum &amp; Center for Insect Systematics</publisher-name>, <publisher-loc>Pocheon</publisher-loc>, <size units="page">464 pp</size>.</mixed-citation></ref><ref id="B1"><mixed-citation xmlns:xlink="http://www.w3.org/1999/xlink" xlink:type="simple"><person-group><name name-style="western"><surname>Fibiger</surname><given-names>M</given-names></name></person-group> (<year>2011</year>) <article-title>Revision of the <tp:taxon-name><tp:taxon-name-part taxon-name-part-type="family">Micronoctuidae</tp:taxon-name-part></tp:taxon-name> (<tp:taxon-name><tp:taxon-name-part taxon-name-part-type="order">Lepidoptera</tp:taxon-name-part></tp:taxon-name>: <tp:taxon-name><tp:taxon-name-part taxon-name-part-type="superfamily">Noctuoidea</tp:taxon-name-part></tp:taxon-name>). Part 4, taxonomy of the subfamilies <tp:taxon-name><tp:taxon-name-part taxon-name-part-type="subtribe">Tentaxinae</tp:taxon-name-part></tp:taxon-name> and <tp:taxon-name><tp:taxon-name-part taxon-name-part-type="subfamily">Micronoctuinae</tp:taxon-name-part></tp:taxon-name>.</article-title><source>Zootaxa</source><volume>2842</volume>: <fpage>1</fpage>–<lpage>188</lpage>. <ext-link xlink:href="10.11646/zootaxa.2583.1.1" ext-link-type="doi" xlink:type="simple">https://doi.org/10.11646/zootaxa.2583.1.1</ext-link></mixed-citation></ref><ref id="B6"><mixed-citation xmlns:xlink="http://www.w3.org/1999/xlink" xlink:type="simple"><person-group><name name-style="western"><surname>Lee</surname><given-names>JY</given-names></name><name name-style="western"><surname>Byun</surname><given-names>BK</given-names></name></person-group> (<year>2022</year>) <article-title>Taxonomic review of the subfamily <tp:taxon-name><tp:taxon-name-part taxon-name-part-type="subfamily">Hypenodinae</tp:taxon-name-part></tp:taxon-name> (<tp:taxon-name><tp:taxon-name-part taxon-name-part-type="order">Lepidoptera</tp:taxon-name-part></tp:taxon-name>: <tp:taxon-name><tp:taxon-name-part taxon-name-part-type="family">Erebidae</tp:taxon-name-part></tp:taxon-name>) from Korea.</article-title><source>Journal of Asia-Pacific Biodiversity</source><volume>15</volume>(<issue>4</issue>): <fpage>603</fpage>–<lpage>612</lpage>. <ext-link xlink:href="10.1016/j.japb.2022.09.006" ext-link-type="doi" xlink:type="simple">https://doi.org/10.1016/j.japb.2022.09.006</ext-link></mixed-citation></ref></ref-list></tp:taxon-treatment>
